# Supplementary material for: Similarity measures-based graph co-contrastive learning for drug–disease association prediction
Source: Bioinformatics. 2023 Jun 1;39(6):btad357. doi: 10.1093/bioinformatics/btad357 (PMC10275904; doi:10.1093/bioinformatics/btad357)
Supplement: btad357_Supplementary_Data [file btad357_supplementary_data.zip]

Archive with 4 entries (4 files):
- Figure_s2.jpg
- Figure_s3.jpg
- SMGCL_supplementary.pdf
- Figure_s1.jpg
